# Supplementary material for: Tuning the Cytotoxicity of Bis-Phosphino-Amines Ruthenium(II) Para-Cymene Complexes for Clinical Development in Breast Cancer
Source: Pharmaceutics. 2021 Sep 26;13(10):1559. doi: 10.3390/pharmaceutics13101559 (PMC8539368; doi:10.3390/pharmaceutics13101559)
Supplement: Supplementary file 1 [file pharmaceutics-13-01559-s001.zip]

Archive with 1 entries (1 files):
- pharmaceutics-1319708-SI.pdf
